# Supplementary material for: HBV and HCV Burden in a Greek Hospital Population (2018–2024): Trends and Correlates of HBsAg and Anti-HCV Positivity
Source: Pathogens. 2026 Mar 23;15(3):342. doi: 10.3390/pathogens15030342 (PMC13029126; doi:10.3390/pathogens15030342)
Supplement: Supplementary file 1 [file pathogens-15-00342-s001.zip]

Archive with 1 entries (1 files):
- pathogens-4222608-supplementary.pdf
